# Supplementary material for: Predictors of mental health and academic outcomes in first-year university students: Identifying prevention and early-intervention targets
Source: BJPsych Open. 2020 May 8;6(3):e46. doi: 10.1192/bjo.2020.24 (PMC7331085; doi:10.1192/bjo.2020.24)
Supplement: Supplementary file 1 [file S2056472420000241sup001.zip]

Archive with 2 entries (1 files):
- S2056472420000241sup001/UFlourish MS Supplementary File BJP Feb 27.pdf
- S2056472420000241sup001/
